# Supplementary material for: Lateral flow-based assay for simple and rapid visual detection of Asian-type DEL
Source: PeerJ. 2026 Apr 24;14:e21212. doi: 10.7717/peerj.21212 (PMC13116405; doi:10.7717/peerj.21212)
Supplement: Supplemental Information 1 — The raw data shows all triplicate intensity of 40 samples. [file peerj-14-21212-s001.xlsx]

## Sheet: Sheet1
Sample No.	Replicate 1	Replicate 2	Replicate 3	Mean	SD	Cut-off (Mean + 3SD)
1	3205.38	3106.08	3228.99	3180.15	65.22	497.9
2	2323.41	2133.72	2133.72	2196.95	109.52	497.9
3	2630.51	2531.55	2380.77	2514.28	125.76	497.9
4	2843.09	2703.86	2703.54	2750.17	80.48	497.9
5	1101.16	983.918	994.164	1026.41	64.94	497.9
6	1763.97	1723.09	1843.52	1776.86	61.24	497.9
7	2075.3	2020.48	2333.32	2143.03	167.05	497.9
8	2882.09	2924.84	2707.34	2838.09	115.23	497.9
9	2569.8	2656.35	2489.67	2571.94	83.36	497.9
10	2662.08	2534.53	2574.89	2590.5	65.2	497.9
11	2367.56	2667.07	2439.35	2491.33	156.37	497.9
12	1881.44	2068.2	1865.24	1938.29	112.79	497.9
13	1887.51	1684.97	1743.95	1772.14	104.17	497.9
14	2160.05	2217.98	2157.33	2178.45	34.26	497.9
15	3546.37	3513.3	3303.31	3454.33	131.83	497.9
16	2260.6	2290.99	2468.95	2340.18	112.55	497.9
17	1266.39	1135.25	1265.17	1222.27	75.36	497.9
18	3008.93	2964.16	3161.83	3044.97	103.65	497.9
19	2582.82	2570.57	2353.14	2502.17	129.22	497.9
20	2443.63	2523.11	2603.07	2523.27	79.72	497.9
21	65.7852	66.7743	63.6717	65.41	1.58	497.9
22	100.6	111.347	114.256	108.73	7.19	497.9
23	276.8	291.739	282.823	283.79	7.52	497.9
24	52.355	55.0776	58.2604	55.23	2.96	497.9
25	8.08549	8.73368	7.039	7.95	0.86	497.9
26	1.24931	1.20522	1.18206	1.21	0.03	497.9
27	7.53441	6.75466	7.41762	7.24	0.42	497.9
28	0	0	0	0	0	497.9
29	56.9999	60.1381	54.5488	57.23	2.8	497.9
30	334.796	340.147	364.869	346.6	16.04	497.9
31	166.696	159.656	168.209	164.85	4.56	497.9
32	4.72281	4.92763	4.53502	4.73	0.2	497.9
33	5.9017	5.88237	5.56095	5.78	0.19	497.9
34	7.40808	7.39529	7.30187	7.37	0.06	497.9
35	33.9965	31.9656	33.6765	33.21	1.09	497.9
36	2.26059	2.20774	2.28145	2.25	0.04	497.9
37	409.101	438.818	404.5	417.47	18.63	497.9
38	305.889	300.876	273.027	293.26	17.7	497.9
39	164.482	165.196	184.985	171.55	11.64	497.9
40	35.0595	35.9337	35.3386	35.44	0.45	497.9
Mean(Neg) + 3SD		497.917
